# Supplementary material for: DNA:RNA Hybrids Are Major Dinoflagellate Minicircle Molecular Types
Source: Int J Mol Sci. 2023 Jun 2;24(11):9651. doi: 10.3390/ijms24119651 (PMC10253752; doi:10.3390/ijms24119651)
Supplement: Supplementary file 1 [file ijms-24-09651-s001.zip]

Archive with 2 entries (2 files):
- ijms-2432530-supplementary.pdf
- Table S2_Palindrome.xlsx
