# Supplementary material for: DNA:RNA Hybrids Are Major Dinoflagellate Minicircle Molecular Types
Source: Int J Mol Sci. 2023 Jun 2;24(11):9651. doi: 10.3390/ijms24119651 (PMC10253752; doi:10.3390/ijms24119651)
Supplement: Supplementary file 1 [file ijms-24-09651-s001.zip › Table S2_Palindrome.xlsx]

## Sheet: Sheet1
Table S2: Predicted inverted repeats and palindrome structures in HtNCR
Summary
		Size of sequence	Found # of palindromes
		1104 bp	143
		Palindrome amounts by length
		6	85×
		7	37×
		8	15×
		9	3×
		10	2×
		12	1×
Details
Length - Spacer - Mismatches	Position	Palindrome
7-257-0	4	TATATTC	ATAAACCGTCGAAGCTTCGCTTGAAGTTCGAACCGAAGGCCTATGCCTCTGGCTAATCCGGCACCCCAACCAAAGGGTGCGGTTGGCCTTTGGTTGGGAATCTCCGATTTCTCCTCAGTTTCAATTATTATTCGATGTTTTTCTCACTTTCCTAGATTTTACCAAATCCTGATAAATTTCACTTTTCTCAGTACTTTTCCCCGGTAAAAGGGGGGGGGTGTCTGCGATTTCAAAGTGGAGTCCCAAATGCATCTTCG	GAATATA
6-525-0	6	TATTCA	TAAACCGTCGAAGCTTCGCTTGAAGTTCGAACCGAAGGCCTATGCCTCTGGCTAATCCGGCACCCCAACCAAAGGGTGCGGTTGGCCTTTGGTTGGGAATCTCCGATTTCTCCTCAGTTTCAATTATTATTCGATGTTTTTCTCACTTTCCTAGATTTTACCAAATCCTGATAAATTTCACTTTTCTCAGTACTTTTCCCCGGTAAAAGGGGGGGGGTGTCTGCGATTTCAAAGTGGAGTCCCAAATGCATCTTCGGAATATATGAGGAGAAGTTATTTTCTCAGATATTCTCAGATATTTGAAGATATTTGAAGATATTTGAAGATTCCATGTAATTTTGCTTGCATTTCACTTATTTTCTAAAAAGTGCATTTTTGCACGATTTTTCAAAAACACAT…	TGAATA
6-778-0	11	ATAAAC	CGTCGAAGCTTCGCTTGAAGTTCGAACCGAAGGCCTATGCCTCTGGCTAATCCGGCACCCCAACCAAAGGGTGCGGTTGGCCTTTGGTTGGGAATCTCCGATTTCTCCTCAGTTTCAATTATTATTCGATGTTTTTCTCACTTTCCTAGATTTTACCAAATCCTGATAAATTTCACTTTTCTCAGTACTTTTCCCCGGTAAAAGGGGGGGGGTGTCTGCGATTTCAAAGTGGAGTCCCAAATGCATCTTCGGAATATATGAGGAGAAGTTATTTTCTCAGATATTCTCAGATATTTGAAGATATTTGAAGATATTTGAAGATTCCATGTAATTTTGCTTGCATTTCACTTATTTTCTAAAAAGTGCATTTTTGCACGATTTTTCAAAAACACATGCAAT…	GTTTAT
7-918-0	18	GTCGAAG	CTTCGCTTGAAGTTCGAACCGAAGGCCTATGCCTCTGGCTAATCCGGCACCCCAACCAAAGGGTGCGGTTGGCCTTTGGTTGGGAATCTCCGATTTCTCCTCAGTTTCAATTATTATTCGATGTTTTTCTCACTTTCCTAGATTTTACCAAATCCTGATAAATTTCACTTTTCTCAGTACTTTTCCCCGGTAAAAGGGGGGGGGTGTCTGCGATTTCAAAGTGGAGTCCCAAATGCATCTTCGGAATATATGAGGAGAAGTTATTTTCTCAGATATTCTCAGATATTTGAAGATATTTGAAGATATTTGAAGATTCCATGTAATTTTGCTTGCATTTCACTTATTTTCTAAAAAGTGCATTTTTGCACGATTTTTCAAAAACACATGCAATTTGCCTTG…	CTTCGAC
9-930-0	19	TCGAAGCTT	CGCTTGAAGTTCGAACCGAAGGCCTATGCCTCTGGCTAATCCGGCACCCCAACCAAAGGGTGCGGTTGGCCTTTGGTTGGGAATCTCCGATTTCTCCTCAGTTTCAATTATTATTCGATGTTTTTCTCACTTTCCTAGATTTTACCAAATCCTGATAAATTTCACTTTTCTCAGTACTTTTCCCCGGTAAAAGGGGGGGGGTGTCTGCGATTTCAAAGTGGAGTCCCAAATGCATCTTCGGAATATATGAGGAGAAGTTATTTTCTCAGATATTCTCAGATATTTGAAGATATTTGAAGATATTTGAAGATTCCATGTAATTTTGCTTGCATTTCACTTATTTTCTAAAAAGTGCATTTTTGCACGATTTTTCAAAAACACATGCAATTTGCCTTGGAT…	AAGCTTCGA
7-1043-0	29	GCTTGAA	GTTCGAACCGAAGGCCTATGCCTCTGGCTAATCCGGCACCCCAACCAAAGGGTGCGGTTGGCCTTTGGTTGGGAATCTCCGATTTCTCCTCAGTTTCAATTATTATTCGATGTTTTTCTCACTTTCCTAGATTTTACCAAATCCTGATAAATTTCACTTTTCTCAGTACTTTTCCCCGGTAAAAGGGGGGGGGTGTCTGCGATTTCAAAGTGGAGTCCCAAATGCATCTTCGGAATATATGAGGAGAAGTTATTTTCTCAGATATTCTCAGATATTTGAAGATATTTGAAGATATTTGAAGATTCCATGTAATTTTGCTTGCATTTCACTTATTTTCTAAAAAGTGCATTTTTGCACGATTTTTCAAAAACACATGCAATTTGCCTTGGATTTTGGCCA…	TTCAAGC
7-919-0	36	GTTCGAA	CCGAAGGCCTATGCCTCTGGCTAATCCGGCACCCCAACCAAAGGGTGCGGTTGGCCTTTGGTTGGGAATCTCCGATTTCTCCTCAGTTTCAATTATTATTCGATGTTTTTCTCACTTTCCTAGATTTTACCAAATCCTGATAAATTTCACTTTTCTCAGTACTTTTCCCCGGTAAAAGGGGGGGGGTGTCTGCGATTTCAAAGTGGAGTCCCAAATGCATCTTCGGAATATATGAGGAGAAGTTATTTTCTCAGATATTCTCAGATATTTGAAGATATTTGAAGATATTTGAAGATTCCATGTAATTTTGCTTGCATTTCACTTATTTTCTAAAAAGTGCATTTTTGCACGATTTTTCAAAAACACATGCAATTTGCCTTGGATTTTGGCCAAGCCGCA…	TTCGAAC
6-986-0	41	AACCGA	AGGCCTATGCCTCTGGCTAATCCGGCACCCCAACCAAAGGGTGCGGTTGGCCTTTGGTTGGGAATCTCCGATTTCTCCTCAGTTTCAATTATTATTCGATGTTTTTCTCACTTTCCTAGATTTTACCAAATCCTGATAAATTTCACTTTTCTCAGTACTTTTCCCCGGTAAAAGGGGGGGGGTGTCTGCGATTTCAAAGTGGAGTCCCAAATGCATCTTCGGAATATATGAGGAGAAGTTATTTTCTCAGATATTCTCAGATATTTGAAGATATTTGAAGATATTTGAAGATTCCATGTAATTTTGCTTGCATTTCACTTATTTTCTAAAAAGTGCATTTTTGCACGATTTTTCAAAAACACATGCAATTTGCCTTGGATTTTGGCCAAGCCGCAAGTC…	TCGGTT
7-900-0	43	CCGAAGG	CCTATGCCTCTGGCTAATCCGGCACCCCAACCAAAGGGTGCGGTTGGCCTTTGGTTGGGAATCTCCGATTTCTCCTCAGTTTCAATTATTATTCGATGTTTTTCTCACTTTCCTAGATTTTACCAAATCCTGATAAATTTCACTTTTCTCAGTACTTTTCCCCGGTAAAAGGGGGGGGGTGTCTGCGATTTCAAAGTGGAGTCCCAAATGCATCTTCGGAATATATGAGGAGAAGTTATTTTCTCAGATATTCTCAGATATTTGAAGATATTTGAAGATATTTGAAGATTCCATGTAATTTTGCTTGCATTTCACTTATTTTCTAAAAAGTGCATTTTTGCACGATTTTTCAAAAACACATGCAATTTGCCTTGGATTTTGGCCAAGCCGCAAGTCCTT…	CCTTCGG
6-214-0	43	CCGAAG	GCCTATGCCTCTGGCTAATCCGGCACCCCAACCAAAGGGTGCGGTTGGCCTTTGGTTGGGAATCTCCGATTTCTCCTCAGTTTCAATTATTATTCGATGTTTTTCTCACTTTCCTAGATTTTACCAAATCCTGATAAATTTCACTTTTCTCAGTACTTTTCCCCGGTAAAAGGGGGGGGGTGTCTGCGATTTCAAAGTGGAGTCCCAAATGCAT	CTTCGG
6-892-0	44	CGAAGG	CCTATGCCTCTGGCTAATCCGGCACCCCAACCAAAGGGTGCGGTTGGCCTTTGGTTGGGAATCTCCGATTTCTCCTCAGTTTCAATTATTATTCGATGTTTTTCTCACTTTCCTAGATTTTACCAAATCCTGATAAATTTCACTTTTCTCAGTACTTTTCCCCGGTAAAAGGGGGGGGGTGTCTGCGATTTCAAAGTGGAGTCCCAAATGCATCTTCGGAATATATGAGGAGAAGTTATTTTCTCAGATATTCTCAGATATTTGAAGATATTTGAAGATATTTGAAGATTCCATGTAATTTTGCTTGCATTTCACTTATTTTCTAAAAAGTGCATTTTTGCACGATTTTTCAAAAACACATGCAATTTGCCTTGGATTTTGGCCAAGCCGCAAGTCCTT…	CCTTCG
6-43-0	46	AAGGCC	TATGCCTCTGGCTAATCCGGCACCCCAACCAAAGGGTGCGGTT	GGCCTT
7-923-0	61	GGCTAAT	CCGGCACCCCAACCAAAGGGTGCGGTTGGCCTTTGGTTGGGAATCTCCGATTTCTCCTCAGTTTCAATTATTATTCGATGTTTTTCTCACTTTCCTAGATTTTACCAAATCCTGATAAATTTCACTTTTCTCAGTACTTTTCCCCGGTAAAAGGGGGGGGGTGTCTGCGATTTCAAAGTGGAGTCCCAAATGCATCTTCGGAATATATGAGGAGAAGTTATTTTCTCAGATATTCTCAGATATTTGAAGATATTTGAAGATATTTGAAGATTCCATGTAATTTTGCTTGCATTTCACTTATTTTCTAAAAAGTGCATTTTTGCACGATTTTTCAAAAACACATGCAATTTGCCTTGGATTTTGGCCAAGCCGCAAGTCCTTTAAAAAAAAACACCTCGT…	ATTAGCC
6-814-0	64	TAATCC	GGCACCCCAACCAAAGGGTGCGGTTGGCCTTTGGTTGGGAATCTCCGATTTCTCCTCAGTTTCAATTATTATTCGATGTTTTTCTCACTTTCCTAGATTTTACCAAATCCTGATAAATTTCACTTTTCTCAGTACTTTTCCCCGGTAAAAGGGGGGGGGTGTCTGCGATTTCAAAGTGGAGTCCCAAATGCATCTTCGGAATATATGAGGAGAAGTTATTTTCTCAGATATTCTCAGATATTTGAAGATATTTGAAGATATTTGAAGATTCCATGTAATTTTGCTTGCATTTCACTTATTTTCTAAAAAGTGCATTTTTGCACGATTTTTCAAAAACACATGCAATTTGCCTTGGATTTTGGCCAAGCCGCAAGTCCTTTAAAAAAAAACACCTCGTGA…	GGATTA
2000-08-06	71	GCACCC	CAACCAAA	GGGTGC
6-147-0	72	CACCCC	AACCAAAGGGTGCGGTTGGCCTTTGGTTGGGAATCTCCGATTTCTCCTCAGTTTCAATTATTATTCGATGTTTTTCTCACTTTCCTAGATTTTACCAAATCCTGATAAATTTCACTTTTCTCAGTACTTTTCCCCGGTAAAAGGGGG	GGGGTG
7-543-0	73	ACCCCAA	CCAAAGGGTGCGGTTGGCCTTTGGTTGGGAATCTCCGATTTCTCCTCAGTTTCAATTATTATTCGATGTTTTTCTCACTTTCCTAGATTTTACCAAATCCTGATAAATTTCACTTTTCTCAGTACTTTTCCCCGGTAAAAGGGGGGGGGTGTCTGCGATTTCAAAGTGGAGTCCCAAATGCATCTTCGGAATATATGAGGAGAAGTTATTTTCTCAGATATTCTCAGATATTTGAAGATATTTGAAGATATTTGAAGATTCCATGTAATTTTGCTTGCATTTCACTTATTTTCTAAAAAGTGCATTTTTGCACGATTTTTCAAAAACACATGCAATTTGCCTTGGATTTTGGCCAAGCCGCAAGTCCTTTAAAAAAAAACACCTCGTGAAATGTTTTCT…	TTGGGGT
2000-10-12	75	CCCAACCAAAGG	GTGCGGTTGG	CCTTTGGTTGGG
2000-09-06	76	CCAACC	AAAGGGTGC	GGTTGG
7-843-0	83	AAGGGTG	CGGTTGGCCTTTGGTTGGGAATCTCCGATTTCTCCTCAGTTTCAATTATTATTCGATGTTTTTCTCACTTTCCTAGATTTTACCAAATCCTGATAAATTTCACTTTTCTCAGTACTTTTCCCCGGTAAAAGGGGGGGGGTGTCTGCGATTTCAAAGTGGAGTCCCAAATGCATCTTCGGAATATATGAGGAGAAGTTATTTTCTCAGATATTCTCAGATATTTGAAGATATTTGAAGATATTTGAAGATTCCATGTAATTTTGCTTGCATTTCACTTATTTTCTAAAAAGTGCATTTTTGCACGATTTTTCAAAAACACATGCAATTTGCCTTGGATTTTGGCCAAGCCGCAAGTCCTTTAAAAAAAAACACCTCGTGAAATGTTTTCTATCTATCTAT…	CACCCTT
6-918-0	91	GGTTGG	CCTTTGGTTGGGAATCTCCGATTTCTCCTCAGTTTCAATTATTATTCGATGTTTTTCTCACTTTCCTAGATTTTACCAAATCCTGATAAATTTCACTTTTCTCAGTACTTTTCCCCGGTAAAAGGGGGGGGGTGTCTGCGATTTCAAAGTGGAGTCCCAAATGCATCTTCGGAATATATGAGGAGAAGTTATTTTCTCAGATATTCTCAGATATTTGAAGATATTTGAAGATATTTGAAGATTCCATGTAATTTTGCTTGCATTTCACTTATTTTCTAAAAAGTGCATTTTTGCACGATTTTTCAAAAACACATGCAATTTGCCTTGGATTTTGGCCAAGCCGCAAGTCCTTTAAAAAAAAACACCTCGTGAAATGTTTTCTATCTATCTATCATACCA…	CCAACC
6-331-0	93	TTGGCC	TTTGGTTGGGAATCTCCGATTTCTCCTCAGTTTCAATTATTATTCGATGTTTTTCTCACTTTCCTAGATTTTACCAAATCCTGATAAATTTCACTTTTCTCAGTACTTTTCCCCGGTAAAAGGGGGGGGGTGTCTGCGATTTCAAAGTGGAGTCCCAAATGCATCTTCGGAATATATGAGGAGAAGTTATTTTCTCAGATATTCTCAGATATTTGAAGATATTTGAAGATATTTGAAGATTCCATGTAATTTTGCTTGCATTTCACTTATTTTCTAAAAAGTGCATTTTTGCACGATTTTTCAAAAACACATGCAATTTGCCTTGGATTTT	GGCCAA
8-390-0	97	CCTTTGGT	TGGGAATCTCCGATTTCTCCTCAGTTTCAATTATTATTCGATGTTTTTCTCACTTTCCTAGATTTTACCAAATCCTGATAAATTTCACTTTTCTCAGTACTTTTCCCCGGTAAAAGGGGGGGGGTGTCTGCGATTTCAAAGTGGAGTCCCAAATGCATCTTCGGAATATATGAGGAGAAGTTATTTTCTCAGATATTCTCAGATATTTGAAGATATTTGAAGATATTTGAAGATTCCATGTAATTTTGCTTGCATTTCACTTATTTTCTAAAAAGTGCATTTTTGCACGATTTTTCAAAAACACATGCAATTTGCCTTGGATTTTGGCCAAGCCGCAAGTCCTTTAAAAAAAAACACCTCGTGAAATGTTTTCTATCTATCTATCATACC	ACCAAAGG
6-66-0	99	TTTGGT	TGGGAATCTCCGATTTCTCCTCAGTTTCAATTATTATTCGATGTTTTTCTCACTTTCCTAGATTTT	ACCAAA
6-141-0	104	TTGGGA	ATCTCCGATTTCTCCTCAGTTTCAATTATTATTCGATGTTTTTCTCACTTTCCTAGATTTTACCAAATCCTGATAAATTTCACTTTTCTCAGTACTTTTCCCCGGTAAAAGGGGGGGGGTGTCTGCGATTTCAAAGTGGAG	TCCCAA
7-221-0	107	GGAATCT	CCGATTTCTCCTCAGTTTCAATTATTATTCGATGTTTTTCTCACTTTCCTAGATTTTACCAAATCCTGATAAATTTCACTTTTCTCAGTACTTTTCCCCGGTAAAAGGGGGGGGGTGTCTGCGATTTCAAAGTGGAGTCCCAAATGCATCTTCGGAATATATGAGGAGAAGTTATTTTCTCAGATATTCTCAGATATTTGAAGATATTTGAAGATATTTGA	AGATTCC
6-442-0	116	GATTTC	TCCTCAGTTTCAATTATTATTCGATGTTTTTCTCACTTTCCTAGATTTTACCAAATCCTGATAAATTTCACTTTTCTCAGTACTTTTCCCCGGTAAAAGGGGGGGGGTGTCTGCGATTTCAAAGTGGAGTCCCAAATGCATCTTCGGAATATATGAGGAGAAGTTATTTTCTCAGATATTCTCAGATATTTGAAGATATTTGAAGATATTTGAAGATTCCATGTAATTTTGCTTGCATTTCACTTATTTTCTAAAAAGTGCATTTTTGCACGATTTTTCAAAAACACATGCAATTTGCCTTGGATTTTGGCCAAGCCGCAAGTCCTTTAAAAAAAAACACCTCGTGAAATGTTTTCTATCTATCTATCATACCACCAAAGGTGGTATTATAGATAGATT…	GAAATC
9-147-0	119	TTCTCCTCA	GTTTCAATTATTATTCGATGTTTTTCTCACTTTCCTAGATTTTACCAAATCCTGATAAATTTCACTTTTCTCAGTACTTTTCCCCGGTAAAAGGGGGGGGGTGTCTGCGATTTCAAAGTGGAGTCCCAAATGCATCTTCGGAATATA	TGAGGAGAA
6-963-0	130	TTCAAT	TATTATTCGATGTTTTTCTCACTTTCCTAGATTTTACCAAATCCTGATAAATTTCACTTTTCTCAGTACTTTTCCCCGGTAAAAGGGGGGGGGTGTCTGCGATTTCAAAGTGGAGTCCCAAATGCATCTTCGGAATATATGAGGAGAAGTTATTTTCTCAGATATTCTCAGATATTTGAAGATATTTGAAGATATTTGAAGATTCCATGTAATTTTGCTTGCATTTCACTTATTTTCTAAAAAGTGCATTTTTGCACGATTTTTCAAAAACACATGCAATTTGCCTTGGATTTTGGCCAAGCCGCAAGTCCTTTAAAAAAAAACACCTCGTGAAATGTTTTCTATCTATCTATCATACCACCAAAGGTGGTATTATAGATAGATTGCTAGGATTCACGA…	ATTGAA
7-414-0	133	AATTATT	ATTCGATGTTTTTCTCACTTTCCTAGATTTTACCAAATCCTGATAAATTTCACTTTTCTCAGTACTTTTCCCCGGTAAAAGGGGGGGGGTGTCTGCGATTTCAAAGTGGAGTCCCAAATGCATCTTCGGAATATATGAGGAGAAGTTATTTTCTCAGATATTCTCAGATATTTGAAGATATTTGAAGATATTTGAAGATTCCATGTAATTTTGCTTGCATTTCACTTATTTTCTAAAAAGTGCATTTTTGCACGATTTTTCAAAAACACATGCAATTTGCCTTGGATTTTGGCCAAGCCGCAAGTCCTTTAAAAAAAAACACCTCGTGAAATGTTTTCTATCTATCTATCATACCACCAAAGGTGGTATTATAGATAGATTGCTAGGATTCACGAGTTG…	AATAATT
6-411-0	137	ATTATT	CGATGTTTTTCTCACTTTCCTAGATTTTACCAAATCCTGATAAATTTCACTTTTCTCAGTACTTTTCCCCGGTAAAAGGGGGGGGGTGTCTGCGATTTCAAAGTGGAGTCCCAAATGCATCTTCGGAATATATGAGGAGAAGTTATTTTCTCAGATATTCTCAGATATTTGAAGATATTTGAAGATATTTGAAGATTCCATGTAATTTTGCTTGCATTTCACTTATTTTCTAAAAAGTGCATTTTTGCACGATTTTTCAAAAACACATGCAATTTGCCTTGGATTTTGGCCAAGCCGCAAGTCCTTTAAAAAAAAACACCTCGTGAAATGTTTTCTATCTATCTATCATACCACCAAAGGTGGTATTATAGATAGATTGCTAGGATTCACGAGTTGAAT…	AATAAT
6-394-0	138	TTATTC	GATGTTTTTCTCACTTTCCTAGATTTTACCAAATCCTGATAAATTTCACTTTTCTCAGTACTTTTCCCCGGTAAAAGGGGGGGGGTGTCTGCGATTTCAAAGTGGAGTCCCAAATGCATCTTCGGAATATATGAGGAGAAGTTATTTTCTCAGATATTCTCAGATATTTGAAGATATTTGAAGATATTTGAAGATTCCATGTAATTTTGCTTGCATTTCACTTATTTTCTAAAAAGTGCATTTTTGCACGATTTTTCAAAAACACATGCAATTTGCCTTGGATTTTGGCCAAGCCGCAAGTCCTTTAAAAAAAAACACCTCGTGAAATGTTTTCTATCTATCTATCATACCACCAAAGGTGGTATTATAGATAGATTGCTAGGATTCACGAGTT	GAATAA
7-248-0	146	TGTTTTT	CTCACTTTCCTAGATTTTACCAAATCCTGATAAATTTCACTTTTCTCAGTACTTTTCCCCGGTAAAAGGGGGGGGGTGTCTGCGATTTCAAAGTGGAGTCCCAAATGCATCTTCGGAATATATGAGGAGAAGTTATTTTCTCAGATATTCTCAGATATTTGAAGATATTTGAAGATATTTGAAGATTCCATGTAATTTTGCTTGCATTTCACTTATTTTCTAAAAAGTGCATTTTTGCACGATTTTTC	AAAAACA
6-630-0	149	TTTTCT	CACTTTCCTAGATTTTACCAAATCCTGATAAATTTCACTTTTCTCAGTACTTTTCCCCGGTAAAAGGGGGGGGGTGTCTGCGATTTCAAAGTGGAGTCCCAAATGCATCTTCGGAATATATGAGGAGAAGTTATTTTCTCAGATATTCTCAGATATTTGAAGATATTTGAAGATATTTGAAGATTCCATGTAATTTTGCTTGCATTTCACTTATTTTCTAAAAAGTGCATTTTTGCACGATTTTTCAAAAACACATGCAATTTGCCTTGGATTTTGGCCAAGCCGCAAGTCCTTTAAAAAAAAACACCTCGTGAAATGTTTTCTATCTATCTATCATACCACCAAAGGTGGTATTATAGATAGATTGCTAGGATTCACGAGTTGAATAAAAAAGGGGAA…	AGAAAA
6-356-0	160	TCCTAG	ATTTTACCAAATCCTGATAAATTTCACTTTTCTCAGTACTTTTCCCCGGTAAAAGGGGGGGGGTGTCTGCGATTTCAAAGTGGAGTCCCAAATGCATCTTCGGAATATATGAGGAGAAGTTATTTTCTCAGATATTCTCAGATATTTGAAGATATTTGAAGATATTTGAAGATTCCATGTAATTTTGCTTGCATTTCACTTATTTTCTAAAAAGTGCATTTTTGCACGATTTTTCAAAAACACATGCAATTTGCCTTGGATTTTGGCCAAGCCGCAAGTCCTTTAAAAAAAAACACCTCGTGAAATGTTTTCTATCTATCTATCATACCACCAAAGGTGGTATTATAGATAGATTG	CTAGGA
6-395-0	164	AGATTT	TACCAAATCCTGATAAATTTCACTTTTCTCAGTACTTTTCCCCGGTAAAAGGGGGGGGGTGTCTGCGATTTCAAAGTGGAGTCCCAAATGCATCTTCGGAATATATGAGGAGAAGTTATTTTCTCAGATATTCTCAGATATTTGAAGATATTTGAAGATATTTGAAGATTCCATGTAATTTTGCTTGCATTTCACTTATTTTCTAAAAAGTGCATTTTTGCACGATTTTTCAAAAACACATGCAATTTGCCTTGGATTTTGGCCAAGCCGCAAGTCCTTTAAAAAAAAACACCTCGTGAAATGTTTTCTATCTATCTATCATACCACCAAAGGTGGTATTATAGATAGATTGCTAGGATTCACGAGTTGAATAAAAAAGGGGAAAATAATTCTTG	AAATCT
8-590-0	166	ATTTTACC	AAATCCTGATAAATTTCACTTTTCTCAGTACTTTTCCCCGGTAAAAGGGGGGGGGTGTCTGCGATTTCAAAGTGGAGTCCCAAATGCATCTTCGGAATATATGAGGAGAAGTTATTTTCTCAGATATTCTCAGATATTTGAAGATATTTGAAGATATTTGAAGATTCCATGTAATTTTGCTTGCATTTCACTTATTTTCTAAAAAGTGCATTTTTGCACGATTTTTCAAAAACACATGCAATTTGCCTTGGATTTTGGCCAAGCCGCAAGTCCTTTAAAAAAAAACACCTCGTGAAATGTTTTCTATCTATCTATCATACCACCAAAGGTGGTATTATAGATAGATTGCTAGGATTCACGAGTTGAATAAAAAAGGGGAAAATAATTCTTGAAATCTGG…	GGTAAAAT
7-39-0	167	TTTTACC	AAATCCTGATAAATTTCACTTTTCTCAGTACTTTTCCCC	GGTAAAA
7-441-0	172	CCAAATC	CTGATAAATTTCACTTTTCTCAGTACTTTTCCCCGGTAAAAGGGGGGGGGTGTCTGCGATTTCAAAGTGGAGTCCCAAATGCATCTTCGGAATATATGAGGAGAAGTTATTTTCTCAGATATTCTCAGATATTTGAAGATATTTGAAGATATTTGAAGATTCCATGTAATTTTGCTTGCATTTCACTTATTTTCTAAAAAGTGCATTTTTGCACGATTTTTCAAAAACACATGCAATTTGCCTTGGATTTTGGCCAAGCCGCAAGTCCTTTAAAAAAAAACACCTCGTGAAATGTTTTCTATCTATCTATCATACCACCAAAGGTGGTATTATAGATAGATTGCTAGGATTCACGAGTTGAATAAAAAAGGGGAAAATAATTCTTGAAATCTGGGTTTT…	GATTTGG
6-243-0	174	AAATCC	TGATAAATTTCACTTTTCTCAGTACTTTTCCCCGGTAAAAGGGGGGGGGTGTCTGCGATTTCAAAGTGGAGTCCCAAATGCATCTTCGGAATATATGAGGAGAAGTTATTTTCTCAGATATTCTCAGATATTTGAAGATATTTGAAGATATTTGAAGATTCCATGTAATTTTGCTTGCATTTCACTTATTTTCTAAAAAGTGCATTTTTGCACGATTTTTCAAAAACACATGCAATTTGCCTT	GGATTT
6-343-0	175	AATCCT	GATAAATTTCACTTTTCTCAGTACTTTTCCCCGGTAAAAGGGGGGGGGTGTCTGCGATTTCAAAGTGGAGTCCCAAATGCATCTTCGGAATATATGAGGAGAAGTTATTTTCTCAGATATTCTCAGATATTTGAAGATATTTGAAGATATTTGAAGATTCCATGTAATTTTGCTTGCATTTCACTTATTTTCTAAAAAGTGCATTTTTGCACGATTTTTCAAAAACACATGCAATTTGCCTTGGATTTTGGCCAAGCCGCAAGTCCTTTAAAAAAAAACACCTCGTGAAATGTTTTCTATCTATCTATCATACCACCAAAGGTGGTATTATAGATAGATTGCT	AGGATT
6-475-0	184	AAATTT	CACTTTTCTCAGTACTTTTCCCCGGTAAAAGGGGGGGGGTGTCTGCGATTTCAAAGTGGAGTCCCAAATGCATCTTCGGAATATATGAGGAGAAGTTATTTTCTCAGATATTCTCAGATATTTGAAGATATTTGAAGATATTTGAAGATTCCATGTAATTTTGCTTGCATTTCACTTATTTTCTAAAAAGTGCATTTTTGCACGATTTTTCAAAAACACATGCAATTTGCCTTGGATTTTGGCCAAGCCGCAAGTCCTTTAAAAAAAAACACCTCGTGAAATGTTTTCTATCTATCTATCATACCACCAAAGGTGGTATTATAGATAGATTGCTAGGATTCACGAGTTGAATAAAAAAGGGGAAAATAATTCTTGAAATCTGGGTTTTTGAAATTGTGG…	AAATTT
7-386-0	185	AATTTCA	CTTTTCTCAGTACTTTTCCCCGGTAAAAGGGGGGGGGTGTCTGCGATTTCAAAGTGGAGTCCCAAATGCATCTTCGGAATATATGAGGAGAAGTTATTTTCTCAGATATTCTCAGATATTTGAAGATATTTGAAGATATTTGAAGATTCCATGTAATTTTGCTTGCATTTCACTTATTTTCTAAAAAGTGCATTTTTGCACGATTTTTCAAAAACACATGCAATTTGCCTTGGATTTTGGCCAAGCCGCAAGTCCTTTAAAAAAAAACACCTCGTGAAATGTTTTCTATCTATCTATCATACCACCAAAGGTGGTATTATAGATAGATTGCTAGGATTCACGAGTTGAATAAAAAAGGGGAAAATAATTCTTGAAATCTGGGTTTT	TGAAATT
7-272-0	186	ATTTCAC	TTTTCTCAGTACTTTTCCCCGGTAAAAGGGGGGGGGTGTCTGCGATTTCAAAGTGGAGTCCCAAATGCATCTTCGGAATATATGAGGAGAAGTTATTTTCTCAGATATTCTCAGATATTTGAAGATATTTGAAGATATTTGAAGATTCCATGTAATTTTGCTTGCATTTCACTTATTTTCTAAAAAGTGCATTTTTGCACGATTTTTCAAAAACACATGCAATTTGCCTTGGATTTTGGCCAAGCCGCAAGTCCTTTAAAAAAAAACACCTC	GTGAAAT
7-178-0	190	CACTTTT	CTCAGTACTTTTCCCCGGTAAAAGGGGGGGGGTGTCTGCGATTTCAAAGTGGAGTCCCAAATGCATCTTCGGAATATATGAGGAGAAGTTATTTTCTCAGATATTCTCAGATATTTGAAGATATTTGAAGATATTTGAAGATTCCATGTAATTTTGCTTGCATTTCACTTATTTTCTA	AAAAGTG
6-46-0	190	CACTTT	TCTCAGTACTTTTCCCCGGTAAAAGGGGGGGGGTGTCTGCGATTTC	AAAGTG
8-586-0	191	ACTTTTCT	CAGTACTTTTCCCCGGTAAAAGGGGGGGGGTGTCTGCGATTTCAAAGTGGAGTCCCAAATGCATCTTCGGAATATATGAGGAGAAGTTATTTTCTCAGATATTCTCAGATATTTGAAGATATTTGAAGATATTTGAAGATTCCATGTAATTTTGCTTGCATTTCACTTATTTTCTAAAAAGTGCATTTTTGCACGATTTTTCAAAAACACATGCAATTTGCCTTGGATTTTGGCCAAGCCGCAAGTCCTTTAAAAAAAAACACCTCGTGAAATGTTTTCTATCTATCTATCATACCACCAAAGGTGGTATTATAGATAGATTGCTAGGATTCACGAGTTGAATAAAAAAGGGGAAAATAATTCTTGAAATCTGGGTTTTTGAAATTGTGGAAATCCGCA…	AGAAAAGT
6-475-0	200	AGTACT	TTTCCCCGGTAAAAGGGGGGGGGTGTCTGCGATTTCAAAGTGGAGTCCCAAATGCATCTTCGGAATATATGAGGAGAAGTTATTTTCTCAGATATTCTCAGATATTTGAAGATATTTGAAGATATTTGAAGATTCCATGTAATTTTGCTTGCATTTCACTTATTTTCTAAAAAGTGCATTTTTGCACGATTTTTCAAAAACACATGCAATTTGCCTTGGATTTTGGCCAAGCCGCAAGTCCTTTAAAAAAAAACACCTCGTGAAATGTTTTCTATCTATCTATCATACCACCAAAGGTGGTATTATAGATAGATTGCTAGGATTCACGAGTTGAATAAAAAAGGGGAAAATAATTCTTGAAATCTGGGTTTTTGAAATTGTGGAAATCCGCAAGTCGGC…	AGTACT
7-850-0	202	TACTTTT	CCCCGGTAAAAGGGGGGGGGTGTCTGCGATTTCAAAGTGGAGTCCCAAATGCATCTTCGGAATATATGAGGAGAAGTTATTTTCTCAGATATTCTCAGATATTTGAAGATATTTGAAGATATTTGAAGATTCCATGTAATTTTGCTTGCATTTCACTTATTTTCTAAAAAGTGCATTTTTGCACGATTTTTCAAAAACACATGCAATTTGCCTTGGATTTTGGCCAAGCCGCAAGTCCTTTAAAAAAAAACACCTCGTGAAATGTTTTCTATCTATCTATCATACCACCAAAGGTGGTATTATAGATAGATTGCTAGGATTCACGAGTTGAATAAAAAAGGGGAAAATAATTCTTGAAATCTGGGTTTTTGAAATTGTGGAAATCCGCAAGTCGGCGAT…	AAAAGTA
7-576-0	203	ACTTTTC	CCCGGTAAAAGGGGGGGGGTGTCTGCGATTTCAAAGTGGAGTCCCAAATGCATCTTCGGAATATATGAGGAGAAGTTATTTTCTCAGATATTCTCAGATATTTGAAGATATTTGAAGATATTTGAAGATTCCATGTAATTTTGCTTGCATTTCACTTATTTTCTAAAAAGTGCATTTTTGCACGATTTTTCAAAAACACATGCAATTTGCCTTGGATTTTGGCCAAGCCGCAAGTCCTTTAAAAAAAAACACCTCGTGAAATGTTTTCTATCTATCTATCATACCACCAAAGGTGGTATTATAGATAGATTGCTAGGATTCACGAGTTGAATAAAAAAGGGGAAAATAATTCTTGAAATCTGGGTTTTTGAAATTGTGGAAATCCGCAAGTCGGCGATT…	GAAAAGT
6-166-0	203	ACTTTT	CCCCGGTAAAAGGGGGGGGGTGTCTGCGATTTCAAAGTGGAGTCCCAAATGCATCTTCGGAATATATGAGGAGAAGTTATTTTCTCAGATATTCTCAGATATTTGAAGATATTTGAAGATATTTGAAGATTCCATGTAATTTTGCTTGCATTTCACTTATTTTCTA	AAAAGT
8-335-0	205	TTTTCCCC	GGTAAAAGGGGGGGGGTGTCTGCGATTTCAAAGTGGAGTCCCAAATGCATCTTCGGAATATATGAGGAGAAGTTATTTTCTCAGATATTCTCAGATATTTGAAGATATTTGAAGATATTTGAAGATTCCATGTAATTTTGCTTGCATTTCACTTATTTTCTAAAAAGTGCATTTTTGCACGATTTTTCAAAAACACATGCAATTTGCCTTGGATTTTGGCCAAGCCGCAAGTCCTTTAAAAAAAAACACCTCGTGAAATGTTTTCTATCTATCTATCATACCACCAAAGGTGGTATTATAGATAGATTGCTAGGATTCACGAGTTGAATAAAAAA	GGGGAAAA
8-318-0	236	GATTTCAA	AGTGGAGTCCCAAATGCATCTTCGGAATATATGAGGAGAAGTTATTTTCTCAGATATTCTCAGATATTTGAAGATATTTGAAGATATTTGAAGATTCCATGTAATTTTGCTTGCATTTCACTTATTTTCTAAAAAGTGCATTTTTGCACGATTTTTCAAAAACACATGCAATTTGCCTTGGATTTTGGCCAAGCCGCAAGTCCTTTAAAAAAAAACACCTCGTGAAATGTTTTCTATCTATCTATCATACCACCAAAGGTGGTATTATAGATAGATTGCTAGGATTCACGAGTTGAATAAAAAAGGGGAAAATAATTC	TTGAAATC
6-223-0	237	ATTTCA	AAGTGGAGTCCCAAATGCATCTTCGGAATATATGAGGAGAAGTTATTTTCTCAGATATTCTCAGATATTTGAAGATATTTGAAGATATTTGAAGATTCCATGTAATTTTGCTTGCATTTCACTTATTTTCTAAAAAGTGCATTTTTGCACGATTTTTCAAAAACACATGCAATTTGCCTTGGATTTTGGCCAAGCCGCAAGTCCTTTAAAAAAAAACACCTCG	TGAAAT
8-331-0	237	ATTTCAAA	GTGGAGTCCCAAATGCATCTTCGGAATATATGAGGAGAAGTTATTTTCTCAGATATTCTCAGATATTTGAAGATATTTGAAGATATTTGAAGATTCCATGTAATTTTGCTTGCATTTCACTTATTTTCTAAAAAGTGCATTTTTGCACGATTTTTCAAAAACACATGCAATTTGCCTTGGATTTTGGCCAAGCCGCAAGTCCTTTAAAAAAAAACACCTCGTGAAATGTTTTCTATCTATCTATCATACCACCAAAGGTGGTATTATAGATAGATTGCTAGGATTCACGAGTTGAATAAAAAAGGGGAAAATAATTCTTGAAATCTGGGTT	TTTGAAAT
6-65-0	239	TTCAAA	GTGGAGTCCCAAATGCATCTTCGGAATATATGAGGAGAAGTTATTTTCTCAGATATTCTCAGATA	TTTGAA
6-423-0	242	AAAGTG	GAGTCCCAAATGCATCTTCGGAATATATGAGGAGAAGTTATTTTCTCAGATATTCTCAGATATTTGAAGATATTTGAAGATATTTGAAGATTCCATGTAATTTTGCTTGCATTTCACTTATTTTCTAAAAAGTGCATTTTTGCACGATTTTTCAAAAACACATGCAATTTGCCTTGGATTTTGGCCAAGCCGCAAGTCCTTTAAAAAAAAACACCTCGTGAAATGTTTTCTATCTATCTATCATACCACCAAAGGTGGTATTATAGATAGATTGCTAGGATTCACGAGTTGAATAAAAAAGGGGAAAATAATTCTTGAAATCTGGGTTTTTGAAATTGTGGAAATCCGCAAGTCGGCGATTTCTGGGGCTCAGATTTGGGGTTTTGGGTATTTTTCTGG…	CACTTT
7-362-0	252	CCCAAAT	GCATCTTCGGAATATATGAGGAGAAGTTATTTTCTCAGATATTCTCAGATATTTGAAGATATTTGAAGATATTTGAAGATTCCATGTAATTTTGCTTGCATTTCACTTATTTTCTAAAAAGTGCATTTTTGCACGATTTTTCAAAAACACATGCAATTTGCCTTGGATTTTGGCCAAGCCGCAAGTCCTTTAAAAAAAAACACCTCGTGAAATGTTTTCTATCTATCTATCATACCACCAAAGGTGGTATTATAGATAGATTGCTAGGATTCACGAGTTGAATAAAAAAGGGGAAAATAATTCTTGAAATCTGGGTTTTTGAAATTGTGGAAATCCGCAAGTCGGCGATTTCTGGGGCTCAG	ATTTGGG
7-93-0	255	AAATGCA	TCTTCGGAATATATGAGGAGAAGTTATTTTCTCAGATATTCTCAGATATTTGAAGATATTTGAAGATATTTGAAGATTCCATGTAATTTTGCT	TGCATTT
6-475-0	257	ATGCAT	CTTCGGAATATATGAGGAGAAGTTATTTTCTCAGATATTCTCAGATATTTGAAGATATTTGAAGATATTTGAAGATTCCATGTAATTTTGCTTGCATTTCACTTATTTTCTAAAAAGTGCATTTTTGCACGATTTTTCAAAAACACATGCAATTTGCCTTGGATTTTGGCCAAGCCGCAAGTCCTTTAAAAAAAAACACCTCGTGAAATGTTTTCTATCTATCTATCATACCACCAAAGGTGGTATTATAGATAGATTGCTAGGATTCACGAGTTGAATAAAAAAGGGGAAAATAATTCTTGAAATCTGGGTTTTTGAAATTGTGGAAATCCGCAAGTCGGCGATTTCTGGGGCTCAGATTTGGGGTTTTGGGTATTTTTCTGGATGTTGCTAAATCCT…	ATGCAT
6-589-0	260	CATCTT	CGGAATATATGAGGAGAAGTTATTTTCTCAGATATTCTCAGATATTTGAAGATATTTGAAGATATTTGAAGATTCCATGTAATTTTGCTTGCATTTCACTTATTTTCTAAAAAGTGCATTTTTGCACGATTTTTCAAAAACACATGCAATTTGCCTTGGATTTTGGCCAAGCCGCAAGTCCTTTAAAAAAAAACACCTCGTGAAATGTTTTCTATCTATCTATCATACCACCAAAGGTGGTATTATAGATAGATTGCTAGGATTCACGAGTTGAATAAAAAAGGGGAAAATAATTCTTGAAATCTGGGTTTTTGAAATTGTGGAAATCCGCAAGTCGGCGATTTCTGGGGCTCAGATTTGGGGTTTTGGGTATTTTTCTGGATGTTGCTAAATCCTGAT…	AAGATG
6-46-0	261	ATCTTC	GGAATATATGAGGAGAAGTTATTTTCTCAGATATTCTCAGATATTT	GAAGAT
6-23-0	268	GAATAT	ATGAGGAGAAGTTATTTTCTCAG	ATATTC
6-475-0	270	ATATAT	GAGGAGAAGTTATTTTCTCAGATATTCTCAGATATTTGAAGATATTTGAAGATATTTGAAGATTCCATGTAATTTTGCTTGCATTTCACTTATTTTCTAAAAAGTGCATTTTTGCACGATTTTTCAAAAACACATGCAATTTGCCTTGGATTTTGGCCAAGCCGCAAGTCCTTTAAAAAAAAACACCTCGTGAAATGTTTTCTATCTATCTATCATACCACCAAAGGTGGTATTATAGATAGATTGCTAGGATTCACGAGTTGAATAAAAAAGGGGAAAATAATTCTTGAAATCTGGGTTTTTGAAATTGTGGAAATCCGCAAGTCGGCGATTTCTGGGGCTCAGATTTGGGGTTTTGGGTATTTTTCTGGATGTTGCTAAATCCTGATAAATTTCACT…	ATATAT
8-258-0	285	TTATTTTC	TCAGATATTCTCAGATATTTGAAGATATTTGAAGATATTTGAAGATTCCATGTAATTTTGCTTGCATTTCACTTATTTTCTAAAAAGTGCATTTTTGCACGATTTTTCAAAAACACATGCAATTTGCCTTGGATTTTGGCCAAGCCGCAAGTCCTTTAAAAAAAAACACCTCGTGAAATGTTTTCTATCTATCTATCATACCACCAAAGGTGGTATTATAGATAGATTGCTAGGATTCACGAGTTGAATAAAAAAGGG	GAAAATAA
6-491-0	288	TTTTCT	CAGATATTCTCAGATATTTGAAGATATTTGAAGATATTTGAAGATTCCATGTAATTTTGCTTGCATTTCACTTATTTTCTAAAAAGTGCATTTTTGCACGATTTTTCAAAAACACATGCAATTTGCCTTGGATTTTGGCCAAGCCGCAAGTCCTTTAAAAAAAAACACCTCGTGAAATGTTTTCTATCTATCTATCATACCACCAAAGGTGGTATTATAGATAGATTGCTAGGATTCACGAGTTGAATAAAAAAGGGGAAAATAATTCTTGAAATCTGGGTTTTTGAAATTGTGGAAATCCGCAAGTCGGCGATTTCTGGGGCTCAGATTTGGGGTTTTGGGTATTTTTCTGGATGTTGCTAAATCCTGATAAATTTCACTTTTCTCAGTACTTTTCCC…	AGAAAA
6-446-0	297	ATATTC	TCAGATATTTGAAGATATTTGAAGATATTTGAAGATTCCATGTAATTTTGCTTGCATTTCACTTATTTTCTAAAAAGTGCATTTTTGCACGATTTTTCAAAAACACATGCAATTTGCCTTGGATTTTGGCCAAGCCGCAAGTCCTTTAAAAAAAAACACCTCGTGAAATGTTTTCTATCTATCTATCATACCACCAAAGGTGGTATTATAGATAGATTGCTAGGATTCACGAGTTGAATAAAAAAGGGGAAAATAATTCTTGAAATCTGGGTTTTTGAAATTGTGGAAATCCGCAAGTCGGCGATTTCTGGGGCTCAGATTTGGGGTTTTGGGTATTTTTCTGGATGTTGCTAAATCCTGATAAATTTCACTTTTCTCAGTACTTTTCCCCGGTAAAAG…	GAATAT
6-82-0	310	TTTGAA	GATATTTGAAGATATTTGAAGATTCCATGTAATTTTGCTTGCATTTCACTTATTTTCTAAAAAGTGCATTTTTGCACGATTT	TTCAAA
6-611-0	312	TGAAGA	TATTTGAAGATATTTGAAGATTCCATGTAATTTTGCTTGCATTTCACTTATTTTCTAAAAAGTGCATTTTTGCACGATTTTTCAAAAACACATGCAATTTGCCTTGGATTTTGGCCAAGCCGCAAGTCCTTTAAAAAAAAACACCTCGTGAAATGTTTTCTATCTATCTATCATACCACCAAAGGTGGTATTATAGATAGATTGCTAGGATTCACGAGTTGAATAAAAAAGGGGAAAATAATTCTTGAAATCTGGGTTTTTGAAATTGTGGAAATCCGCAAGTCGGCGATTTCTGGGGCTCAGATTTGGGGTTTTGGGTATTTTTCTGGATGTTGCTAAATCCTGATAAATTTCACTTTTCTCAGTACTTTTCCCCGGTAAAAGGGGGGGGGTGTCTGC…	TCTTCA
6-423-0	313	GAAGAT	ATTTGAAGATATTTGAAGATTCCATGTAATTTTGCTTGCATTTCACTTATTTTCTAAAAAGTGCATTTTTGCACGATTTTTCAAAAACACATGCAATTTGCCTTGGATTTTGGCCAAGCCGCAAGTCCTTTAAAAAAAAACACCTCGTGAAATGTTTTCTATCTATCTATCATACCACCAAAGGTGGTATTATAGATAGATTGCTAGGATTCACGAGTTGAATAAAAAAGGGGAAAATAATTCTTGAAATCTGGGTTTTTGAAATTGTGGAAATCCGCAAGTCGGCGATTTCTGGGGCTCAGATTTGGGGTTTTGGGTATTTTTCTGGATGTTGCTAAATCCTGATAAATTTCACTTTTCTCAGTACTTTTCCCCGGTAAAAGGGGGGGGGTGTCTGCG…	ATCTTC
6-72-0	320	TTTGAA	GATATTTGAAGATTCCATGTAATTTTGCTTGCATTTCACTTATTTTCTAAAAAGTGCATTTTTGCACGATTT	TTCAAA
6-601-0	322	TGAAGA	TATTTGAAGATTCCATGTAATTTTGCTTGCATTTCACTTATTTTCTAAAAAGTGCATTTTTGCACGATTTTTCAAAAACACATGCAATTTGCCTTGGATTTTGGCCAAGCCGCAAGTCCTTTAAAAAAAAACACCTCGTGAAATGTTTTCTATCTATCTATCATACCACCAAAGGTGGTATTATAGATAGATTGCTAGGATTCACGAGTTGAATAAAAAAGGGGAAAATAATTCTTGAAATCTGGGTTTTTGAAATTGTGGAAATCCGCAAGTCGGCGATTTCTGGGGCTCAGATTTGGGGTTTTGGGTATTTTTCTGGATGTTGCTAAATCCTGATAAATTTCACTTTTCTCAGTACTTTTCCCCGGTAAAAGGGGGGGGGTGTCTGCGATTTCAAAG…	TCTTCA
6-413-0	323	GAAGAT	ATTTGAAGATTCCATGTAATTTTGCTTGCATTTCACTTATTTTCTAAAAAGTGCATTTTTGCACGATTTTTCAAAAACACATGCAATTTGCCTTGGATTTTGGCCAAGCCGCAAGTCCTTTAAAAAAAAACACCTCGTGAAATGTTTTCTATCTATCTATCATACCACCAAAGGTGGTATTATAGATAGATTGCTAGGATTCACGAGTTGAATAAAAAAGGGGAAAATAATTCTTGAAATCTGGGTTTTTGAAATTGTGGAAATCCGCAAGTCGGCGATTTCTGGGGCTCAGATTTGGGGTTTTGGGTATTTTTCTGGATGTTGCTAAATCCTGATAAATTTCACTTTTCTCAGTACTTTTCCCCGGTAAAAGGGGGGGGGTGTCTGCGATTTCAAAGT…	ATCTTC
6-62-0	330	TTTGAA	GATTCCATGTAATTTTGCTTGCATTTCACTTATTTTCTAAAAAGTGCATTTTTGCACGATTT	TTCAAA
6-591-0	332	TGAAGA	TTCCATGTAATTTTGCTTGCATTTCACTTATTTTCTAAAAAGTGCATTTTTGCACGATTTTTCAAAAACACATGCAATTTGCCTTGGATTTTGGCCAAGCCGCAAGTCCTTTAAAAAAAAACACCTCGTGAAATGTTTTCTATCTATCTATCATACCACCAAAGGTGGTATTATAGATAGATTGCTAGGATTCACGAGTTGAATAAAAAAGGGGAAAATAATTCTTGAAATCTGGGTTTTTGAAATTGTGGAAATCCGCAAGTCGGCGATTTCTGGGGCTCAGATTTGGGGTTTTGGGTATTTTTCTGGATGTTGCTAAATCCTGATAAATTTCACTTTTCTCAGTACTTTTCCCCGGTAAAAGGGGGGGGGTGTCTGCGATTTCAAAGTGGAGTCCCA…	TCTTCA
6-403-0	333	GAAGAT	TCCATGTAATTTTGCTTGCATTTCACTTATTTTCTAAAAAGTGCATTTTTGCACGATTTTTCAAAAACACATGCAATTTGCCTTGGATTTTGGCCAAGCCGCAAGTCCTTTAAAAAAAAACACCTCGTGAAATGTTTTCTATCTATCTATCATACCACCAAAGGTGGTATTATAGATAGATTGCTAGGATTCACGAGTTGAATAAAAAAGGGGAAAATAATTCTTGAAATCTGGGTTTTTGAAATTGTGGAAATCCGCAAGTCGGCGATTTCTGGGGCTCAGATTTGGGGTTTTGGGTATTTTTCTGGATGTTGCTAAATCCTGATAAATTTCACTTTTCTCAGTACTTTTCCCCGGTAAAAGGGGGGGGGTGTCTGCGATTTCAAAGTGGAGTCCCAA…	ATCTTC
6-415-0	346	AATTTT	GCTTGCATTTCACTTATTTTCTAAAAAGTGCATTTTTGCACGATTTTTCAAAAACACATGCAATTTGCCTTGGATTTTGGCCAAGCCGCAAGTCCTTTAAAAAAAAACACCTCGTGAAATGTTTTCTATCTATCTATCATACCACCAAAGGTGGTATTATAGATAGATTGCTAGGATTCACGAGTTGAATAAAAAAGGGGAAAATAATTCTTGAAATCTGGGTTTTTGAAATTGTGGAAATCCGCAAGTCGGCGATTTCTGGGGCTCAGATTTGGGGTTTTGGGTATTTTTCTGGATGTTGCTAAATCCTGATAAATTTCACTTTTCTCAGTACTTTTCCCCGGTAAAAGGGGGGGGGTGTCTGCGATTTCAAAGTGGAGTCCCAAATGCATCTTCGGA…	AAAATT
6-715-0	350	TTGCTT	GCATTTCACTTATTTTCTAAAAAGTGCATTTTTGCACGATTTTTCAAAAACACATGCAATTTGCCTTGGATTTTGGCCAAGCCGCAAGTCCTTTAAAAAAAAACACCTCGTGAAATGTTTTCTATCTATCTATCATACCACCAAAGGTGGTATTATAGATAGATTGCTAGGATTCACGAGTTGAATAAAAAAGGGGAAAATAATTCTTGAAATCTGGGTTTTTGAAATTGTGGAAATCCGCAAGTCGGCGATTTCTGGGGCTCAGATTTGGGGTTTTGGGTATTTTTCTGGATGTTGCTAAATCCTGATAAATTTCACTTTTCTCAGTACTTTTCCCCGGTAAAAGGGGGGGGGTGTCTGCGATTTCAAAGTGGAGTCCCAAATGCATCTTCGGAATAT…	AAGCAA
6-598-0	352	GCTTGC	ATTTCACTTATTTTCTAAAAAGTGCATTTTTGCACGATTTTTCAAAAACACATGCAATTTGCCTTGGATTTTGGCCAAGCCGCAAGTCCTTTAAAAAAAAACACCTCGTGAAATGTTTTCTATCTATCTATCATACCACCAAAGGTGGTATTATAGATAGATTGCTAGGATTCACGAGTTGAATAAAAAAGGGGAAAATAATTCTTGAAATCTGGGTTTTTGAAATTGTGGAAATCCGCAAGTCGGCGATTTCTGGGGCTCAGATTTGGGGTTTTGGGTATTTTTCTGGATGTTGCTAAATCCTGATAAATTTCACTTTTCTCAGTACTTTTCCCCGGTAAAAGGGGGGGGGTGTCTGCGATTTCAAAGTGGAGTCCCAAATGCATCTTCGGAATATAT…	GCAAGC
6-49-0	354	TTGCAT	TTCACTTATTTTCTAAAAAGTGCATTTTTGCACGATTTTTCAAAAACAC	ATGCAA
7-374-0	355	TGCATTT	CACTTATTTTCTAAAAAGTGCATTTTTGCACGATTTTTCAAAAACACATGCAATTTGCCTTGGATTTTGGCCAAGCCGCAAGTCCTTTAAAAAAAAACACCTCGTGAAATGTTTTCTATCTATCTATCATACCACCAAAGGTGGTATTATAGATAGATTGCTAGGATTCACGAGTTGAATAAAAAAGGGGAAAATAATTCTTGAAATCTGGGTTTTTGAAATTGTGGAAATCCGCAAGTCGGCGATTTCTGGGGCTCAGATTTGGGGTTTTGGGTATTTTTCTGGATGTTGCTAAATCCTGATAAATTTCACTTTTCTCAGTACTTTTCCCCGGTAAAAGGGGGGGGGTGTCTGCGATTTCAAAGTGGAGTCCC	AAATGCA
8-100-0	357	CATTTCAC	TTATTTTCTAAAAAGTGCATTTTTGCACGATTTTTCAAAAACACATGCAATTTGCCTTGGATTTTGGCCAAGCCGCAAGTCCTTTAAAAAAAAACACCTC	GTGAAATG
8-178-0	365	TTATTTTC	TAAAAAGTGCATTTTTGCACGATTTTTCAAAAACACATGCAATTTGCCTTGGATTTTGGCCAAGCCGCAAGTCCTTTAAAAAAAAACACCTCGTGAAATGTTTTCTATCTATCTATCATACCACCAAAGGTGGTATTATAGATAGATTGCTAGGATTCACGAGTTGAATAAAAAAGGG	GAAAATAA
7-409-0	368	TTTTCTA	AAAAGTGCATTTTTGCACGATTTTTCAAAAACACATGCAATTTGCCTTGGATTTTGGCCAAGCCGCAAGTCCTTTAAAAAAAAACACCTCGTGAAATGTTTTCTATCTATCTATCATACCACCAAAGGTGGTATTATAGATAGATTGCTAGGATTCACGAGTTGAATAAAAAAGGGGAAAATAATTCTTGAAATCTGGGTTTTTGAAATTGTGGAAATCCGCAAGTCGGCGATTTCTGGGGCTCAGATTTGGGGTTTTGGGTATTTTTCTGGATGTTGCTAAATCCTGATAAATTTCACTTTTCTCAGTACTTTTCCCCGGTAAAAGGGGGGGGGTGTCTGCGATTTCAAAGTGGAGTCCCAAATGCATCTTCGGAATATATGAGGAGGGGTAAAATTC…	TAGAAAA
7-514-0	371	TCTAAAA	AGTGCATTTTTGCACGATTTTTCAAAAACACATGCAATTTGCCTTGGATTTTGGCCAAGCCGCAAGTCCTTTAAAAAAAAACACCTCGTGAAATGTTTTCTATCTATCTATCATACCACCAAAGGTGGTATTATAGATAGATTGCTAGGATTCACGAGTTGAATAAAAAAGGGGAAAATAATTCTTGAAATCTGGGTTTTTGAAATTGTGGAAATCCGCAAGTCGGCGATTTCTGGGGCTCAGATTTGGGGTTTTGGGTATTTTTCTGGATGTTGCTAAATCCTGATAAATTTCACTTTTCTCAGTACTTTTCCCCGGTAAAAGGGGGGGGGTGTCTGCGATTTCAAAGTGGAGTCCCAAATGCATCTTCGGAATATATGAGGAGGGGTAAAATTCTGG…	TTTTAGA
6-715-0	373	TAAAAA	GTGCATTTTTGCACGATTTTTCAAAAACACATGCAATTTGCCTTGGATTTTGGCCAAGCCGCAAGTCCTTTAAAAAAAAACACCTCGTGAAATGTTTTCTATCTATCTATCATACCACCAAAGGTGGTATTATAGATAGATTGCTAGGATTCACGAGTTGAATAAAAAAGGGGAAAATAATTCTTGAAATCTGGGTTTTTGAAATTGTGGAAATCCGCAAGTCGGCGATTTCTGGGGCTCAGATTTGGGGTTTTGGGTATTTTTCTGGATGTTGCTAAATCCTGATAAATTTCACTTTTCTCAGTACTTTTCCCCGGTAAAAGGGGGGGGGTGTCTGCGATTTCAAAGTGGAGTCCCAAATGCATCTTCGGAATATATGAGGAGGGGTAAAATTCTGGG…	TTTTTA
7-289-0	375	AAAAGTG	CATTTTTGCACGATTTTTCAAAAACACATGCAATTTGCCTTGGATTTTGGCCAAGCCGCAAGTCCTTTAAAAAAAAACACCTCGTGAAATGTTTTCTATCTATCTATCATACCACCAAAGGTGGTATTATAGATAGATTGCTAGGATTCACGAGTTGAATAAAAAAGGGGAAAATAATTCTTGAAATCTGGGTTTTTGAAATTGTGGAAATCCGCAAGTCGGCGATTTCTGGGGCTCAGATTTGGGGTTTTGGGTATTTTTCTGGATGTTGCTAAATCCTGATAAATTT	CACTTTT
7-349-0	380	TGCATTT	TTGCACGATTTTTCAAAAACACATGCAATTTGCCTTGGATTTTGGCCAAGCCGCAAGTCCTTTAAAAAAAAACACCTCGTGAAATGTTTTCTATCTATCTATCATACCACCAAAGGTGGTATTATAGATAGATTGCTAGGATTCACGAGTTGAATAAAAAAGGGGAAAATAATTCTTGAAATCTGGGTTTTTGAAATTGTGGAAATCCGCAAGTCGGCGATTTCTGGGGCTCAGATTTGGGGTTTTGGGTATTTTTCTGGATGTTGCTAAATCCTGATAAATTTCACTTTTCTCAGTACTTTTCCCCGGTAAAAGGGGGGGGGTGTCTGCGATTTCAAAGTGGAGTCCC	AAATGCA
6-415-0	382	CATTTT	TGCACGATTTTTCAAAAACACATGCAATTTGCCTTGGATTTTGGCCAAGCCGCAAGTCCTTTAAAAAAAAACACCTCGTGAAATGTTTTCTATCTATCTATCATACCACCAAAGGTGGTATTATAGATAGATTGCTAGGATTCACGAGTTGAATAAAAAAGGGGAAAATAATTCTTGAAATCTGGGTTTTTGAAATTGTGGAAATCCGCAAGTCGGCGATTTCTGGGGCTCAGATTTGGGGTTTTGGGTATTTTTCTGGATGTTGCTAAATCCTGATAAATTTCACTTTTCTCAGTACTTTTCCCCGGTAAAAGGGGGGGGGTGTCTGCGATTTCAAAGTGGAGTCCCAAATGCATCTTCGGAATATATGAGGAGGGGTAAAATTCTGGGAAATTGTAG…	AAAATG
2000-10-06	384	TTTTTG	CACGATTTTT	CAAAAA
6-159-0	397	TTTCAA	AAACACATGCAATTTGCCTTGGATTTTGGCCAAGCCGCAAGTCCTTTAAAAAAAAACACCTCGTGAAATGTTTTCTATCTATCTATCATACCACCAAAGGTGGTATTATAGATAGATTGCTAGGATTCACGAGTTGAATAAAAAAGGGGAAAATAATTC	TTGAAA
10-166-0	397	TTTCAAAAAC	ACATGCAATTTGCCTTGGATTTTGGCCAAGCCGCAAGTCCTTTAAAAAAAAACACCTCGTGAAATGTTTTCTATCTATCTATCATACCACCAAAGGTGGTATTATAGATAGATTGCTAGGATTCACGAGTTGAATAAAAAAGGGGAAAATAATTCTTGAAATCTGG	GTTTTTGAAA
6-63-0	402	AAAACA	CATGCAATTTGCCTTGGATTTTGGCCAAGCCGCAAGTCCTTTAAAAAAAAACACCTCGTGAAA	TGTTTT
6-461-0	404	AACACA	TGCAATTTGCCTTGGATTTTGGCCAAGCCGCAAGTCCTTTAAAAAAAAACACCTCGTGAAATGTTTTCTATCTATCTATCATACCACCAAAGGTGGTATTATAGATAGATTGCTAGGATTCACGAGTTGAATAAAAAAGGGGAAAATAATTCTTGAAATCTGGGTTTTTGAAATTGTGGAAATCCGCAAGTCGGCGATTTCTGGGGCTCAGATTTGGGGTTTTGGGTATTTTTCTGGATGTTGCTAAATCCTGATAAATTTCACTTTTCTCAGTACTTTTCCCCGGTAAAAGGGGGGGGGTGTCTGCGATTTCAAAGTGGAGTCCCAAATGCATCTTCGGAATATATGAGGAGGGGTAAAATTCTGGGAAATTGTAGAAAAGTTAGTTTATTTAAAATG…	TGTGTT
6-160-0	423	GGATTT	TGGCCAAGCCGCAAGTCCTTTAAAAAAAAACACCTCGTGAAATGTTTTCTATCTATCTATCATACCACCAAAGGTGGTATTATAGATAGATTGCTAGGATTCACGAGTTGAATAAAAAAGGGGAAAATAATTCTTGAAATCTGGGTTTTTGAAATTGTGG	AAATCC
6-347-0	447	TTTAAA	AAAAAACACCTCGTGAAATGTTTTCTATCTATCTATCATACCACCAAAGGTGGTATTATAGATAGATTGCTAGGATTCACGAGTTGAATAAAAAAGGGGAAAATAATTCTTGAAATCTGGGTTTTTGAAATTGTGGAAATCCGCAAGTCGGCGATTTCTGGGGCTCAGATTTGGGGTTTTGGGTATTTTTCTGGATGTTGCTAAATCCTGATAAATTTCACTTTTCTCAGTACTTTTCCCCGGTAAAAGGGGGGGGGTGTCTGCGATTTCAAAGTGGAGTCCCAAATGCATCTTCGGAATATATGAGGAGGGGTAAAATTCTGGGAAATTGTAGAAAAGTTAGTTTA	TTTAAA
6-639-0	449	TAAAAA	AAAACACCTCGTGAAATGTTTTCTATCTATCTATCATACCACCAAAGGTGGTATTATAGATAGATTGCTAGGATTCACGAGTTGAATAAAAAAGGGGAAAATAATTCTTGAAATCTGGGTTTTTGAAATTGTGGAAATCCGCAAGTCGGCGATTTCTGGGGCTCAGATTTGGGGTTTTGGGTATTTTTCTGGATGTTGCTAAATCCTGATAAATTTCACTTTTCTCAGTACTTTTCCCCGGTAAAAGGGGGGGGGTGTCTGCGATTTCAAAGTGGAGTCCCAAATGCATCTTCGGAATATATGAGGAGGGGTAAAATTCTGGGAAATTGTAGAAAAGTTAGTTTATTTAAAATGTTATGGATAGATTTCTAGTATTTTTGGCTTTATTGGTGATTAAGT…	TTTTTA
6-113-0	454	AAAAAC	ACCTCGTGAAATGTTTTCTATCTATCTATCATACCACCAAAGGTGGTATTATAGATAGATTGCTAGGATTCACGAGTTGAATAAAAAAGGGGAAAATAATTCTTGAAATCTGG	GTTTTT
2000-10-06	455	AAAACA	CCTCGTGAAA	TGTTTT
8-58-0	462	CTCGTGAA	ATGTTTTCTATCTATCTATCATACCACCAAAGGTGGTATTATAGATAGATTGCTAGGA	TTCACGAG
7-195-0	465	GTGAAAT	GTTTTCTATCTATCTATCATACCACCAAAGGTGGTATTATAGATAGATTGCTAGGATTCACGAGTTGAATAAAAAAGGGGAAAATAATTCTTGAAATCTGGGTTTTTGAAATTGTGGAAATCCGCAAGTCGGCGATTTCTGGGGCTCAGATTTGGGGTTTTGGGTATTTTTCTGGATGTTGCTAAATCCTGATAA	ATTTCAC
7-304-0	473	TTTTCTA	TCTATCTATCATACCACCAAAGGTGGTATTATAGATAGATTGCTAGGATTCACGAGTTGAATAAAAAAGGGGAAAATAATTCTTGAAATCTGGGTTTTTGAAATTGTGGAAATCCGCAAGTCGGCGATTTCTGGGGCTCAGATTTGGGGTTTTGGGTATTTTTCTGGATGTTGCTAAATCCTGATAAATTTCACTTTTCTCAGTACTTTTCCCCGGTAAAAGGGGGGGGGTGTCTGCGATTTCAAAGTGGAGTCCCAAATGCATCTTCGGAATATATGAGGAGGGGTAAAATTCTGGGAAATTG	TAGAAAA
9-25-0	476	TCTATCTAT	CTATCATACCACCAAAGGTGGTATT	ATAGATAGA
10-21-0	479	ATCTATCTAT	CATACCACCAAAGGTGGTATT	ATAGATAGAT
7-23-0	483	ATCTATC	ATACCACCAAAGGTGGTATTATA	GATAGAT
7-493-0	496	CCAAAGG	TGGTATTATAGATAGATTGCTAGGATTCACGAGTTGAATAAAAAAGGGGAAAATAATTCTTGAAATCTGGGTTTTTGAAATTGTGGAAATCCGCAAGTCGGCGATTTCTGGGGCTCAGATTTGGGGTTTTGGGTATTTTTCTGGATGTTGCTAAATCCTGATAAATTTCACTTTTCTCAGTACTTTTCCCCGGTAAAAGGGGGGGGGTGTCTGCGATTTCAAAGTGGAGTCCCAAATGCATCTTCGGAATATATGAGGAGGGGTAAAATTCTGGGAAATTGTAGAAAAGTTAGTTTATTTAAAATGTTATGGATAGATTTCTAGTATTTTTGGCTTTATTGGTGATTAAGTTAAGATGGGTATTCACTTGTGTTACAAATGGGATTAAGTTTTAGAGTA…	CCTTTGG
6-548-0	518	ATTGCT	AGGATTCACGAGTTGAATAAAAAAGGGGAAAATAATTCTTGAAATCTGGGTTTTTGAAATTGTGGAAATCCGCAAGTCGGCGATTTCTGGGGCTCAGATTTGGGGTTTTGGGTATTTTTCTGGATGTTGCTAAATCCTGATAAATTTCACTTTTCTCAGTACTTTTCCCCGGTAAAAGGGGGGGGGTGTCTGCGATTTCAAAGTGGAGTCCCAAATGCATCTTCGGAATATATGAGGAGGGGTAAAATTCTGGGAAATTGTAGAAAAGTTAGTTTATTTAAAATGTTATGGATAGATTTCTAGTATTTTTGGCTTTATTGGTGATTAAGTTAAGATGGGTATTCACTTGTGTTACAAATGGGATTAAGTTTTAGAGTAAATGTTAGTGGCTTTGTTGAT…	AGCAAT
6-126-0	524	AGGATT	CACGAGTTGAATAAAAAAGGGGAAAATAATTCTTGAAATCTGGGTTTTTGAAATTGTGGAAATCCGCAAGTCGGCGATTTCTGGGGCTCAGATTTGGGGTTTTGGGTATTTTTCTGGATGTTGCTA	AATCCT
7-534-0	536	TTGAATA	AAAAAGGGGAAAATAATTCTTGAAATCTGGGTTTTTGAAATTGTGGAAATCCGCAAGTCGGCGATTTCTGGGGCTCAGATTTGGGGTTTTGGGTATTTTTCTGGATGTTGCTAAATCCTGATAAATTTCACTTTTCTCAGTACTTTTCCCCGGTAAAAGGGGGGGGGTGTCTGCGATTTCAAAGTGGAGTCCCAAATGCATCTTCGGAATATATGAGGAGGGGTAAAATTCTGGGAAATTGTAGAAAAGTTAGTTTATTTAAAATGTTATGGATAGATTTCTAGTATTTTTGGCTTTATTGGTGATTAAGTTAAGATGGGTATTCACTTGTGTTACAAATGGGATTAAGTTTTAGAGTAAATGTTAGTGGCTTTGTTGATTGTTGTTCTTCACCCTTAA…	TATTCAA
6-320-0	537	TGAATA	AAAAAGGGGAAAATAATTCTTGAAATCTGGGTTTTTGAAATTGTGGAAATCCGCAAGTCGGCGATTTCTGGGGCTCAGATTTGGGGTTTTGGGTATTTTTCTGGATGTTGCTAAATCCTGATAAATTTCACTTTTCTCAGTACTTTTCCCCGGTAAAAGGGGGGGGGTGTCTGCGATTTCAAAGTGGAGTCCCAAATGCATCTTCGGAATATATGAGGAGGGGTAAAATTCTGGGAAATTGTAGAAAAGTTAGTTTATTTAAAATGTTATGGATAGATTTCTAGTATTTTTGGCTTTATTGGTGATTAAGTTAAGATGGG	TATTCA
6-251-0	539	AATAAA	AAAGGGGAAAATAATTCTTGAAATCTGGGTTTTTGAAATTGTGGAAATCCGCAAGTCGGCGATTTCTGGGGCTCAGATTTGGGGTTTTGGGTATTTTTCTGGATGTTGCTAAATCCTGATAAATTTCACTTTTCTCAGTACTTTTCCCCGGTAAAAGGGGGGGGGTGTCTGCGATTTCAAAGTGGAGTCCCAAATGCATCTTCGGAATATATGAGGAGGGGTAAAATTCTGGGAAATTGTAGAAAAGTTAG	TTTATT
8-547-0	539	AATAAAAA	AGGGGAAAATAATTCTTGAAATCTGGGTTTTTGAAATTGTGGAAATCCGCAAGTCGGCGATTTCTGGGGCTCAGATTTGGGGTTTTGGGTATTTTTCTGGATGTTGCTAAATCCTGATAAATTTCACTTTTCTCAGTACTTTTCCCCGGTAAAAGGGGGGGGGTGTCTGCGATTTCAAAGTGGAGTCCCAAATGCATCTTCGGAATATATGAGGAGGGGTAAAATTCTGGGAAATTGTAGAAAAGTTAGTTTATTTAAAATGTTATGGATAGATTTCTAGTATTTTTGGCTTTATTGGTGATTAAGTTAAGATGGGTATTCACTTGTGTTACAAATGGGATTAAGTTTTAGAGTAAATGTTAGTGGCTTTGTTGATTGTTGTTCTTCACCCTTAACCTT…	TTTTTATT
8-130-0	548	GGGGAAAA	TAATTCTTGAAATCTGGGTTTTTGAAATTGTGGAAATCCGCAAGTCGGCGATTTCTGGGGCTCAGATTTGGGGTTTTGGGTATTTTTCTGGATGTTGCTAAATCCTGATAAATTTCACTTTTCTCAGTAC	TTTTCCCC
6-78-0	552	AAAATA	ATTCTTGAAATCTGGGTTTTTGAAATTGTGGAAATCCGCAAGTCGGCGATTTCTGGGGCTCAGATTTGGGGTTTTGGG	TATTTT
6-238-0	553	AAATAA	TTCTTGAAATCTGGGTTTTTGAAATTGTGGAAATCCGCAAGTCGGCGATTTCTGGGGCTCAGATTTGGGGTTTTGGGTATTTTTCTGGATGTTGCTAAATCCTGATAAATTTCACTTTTCTCAGTACTTTTCCCCGGTAAAAGGGGGGGGGTGTCTGCGATTTCAAAGTGGAGTCCCAAATGCATCTTCGGAATATATGAGGAGGGGTAAAATTCTGGGAAATTGTAGAAAAGTTAGT	TTATTT
6-512-0	561	CTTGAA	ATCTGGGTTTTTGAAATTGTGGAAATCCGCAAGTCGGCGATTTCTGGGGCTCAGATTTGGGGTTTTGGGTATTTTTCTGGATGTTGCTAAATCCTGATAAATTTCACTTTTCTCAGTACTTTTCCCCGGTAAAAGGGGGGGGGTGTCTGCGATTTCAAAGTGGAGTCCCAAATGCATCTTCGGAATATATGAGGAGGGGTAAAATTCTGGGAAATTGTAGAAAAGTTAGTTTATTTAAAATGTTATGGATAGATTTCTAGTATTTTTGGCTTTATTGGTGATTAAGTTAAGATGGGTATTCACTTGTGTTACAAATGGGATTAAGTTTTAGAGTAAATGTTAGTGGCTTTGTTGATTGTTGTTCTTCACCCTTAACCTTCGACCCTTCGGCAAGCTTCG…	TTCAAG
8-147-0	562	TTGAAATC	TGGGTTTTTGAAATTGTGGAAATCCGCAAGTCGGCGATTTCTGGGGCTCAGATTTGGGGTTTTGGGTATTTTTCTGGATGTTGCTAAATCCTGATAAATTTCACTTTTCTCAGTACTTTTCCCCGGTAAAAGGGGGGGGGTGTCTGC	GATTTCAA
6-98-0	563	TGAAAT	CTGGGTTTTTGAAATTGTGGAAATCCGCAAGTCGGCGATTTCTGGGGCTCAGATTTGGGGTTTTGGGTATTTTTCTGGATGTTGCTAAATCCTGATAA	ATTTCA
7-246-0	564	GAAATCT	GGGTTTTTGAAATTGTGGAAATCCGCAAGTCGGCGATTTCTGGGGCTCAGATTTGGGGTTTTGGGTATTTTTCTGGATGTTGCTAAATCCTGATAAATTTCACTTTTCTCAGTACTTTTCCCCGGTAAAAGGGGGGGGGTGTCTGCGATTTCAAAGTGGAGTCCCAAATGCATCTTCGGAATATATGAGGAGGGGTAAAATTCTGGGAAATTGTAGAAAAGTTAGTTTATTTAAAATGTTATGGAT	AGATTTC
6-35-0	564	GAAATC	TGGGTTTTTGAAATTGTGGAAATCCGCAAGTCGGC	GATTTC
7-46-0	565	AAATCTG	GGTTTTTGAAATTGTGGAAATCCGCAAGTCGGCGATTTCTGGGGCT	CAGATTT
8-134-0	576	TTTGAAAT	TGTGGAAATCCGCAAGTCGGCGATTTCTGGGGCTCAGATTTGGGGTTTTGGGTATTTTTCTGGATGTTGCTAAATCCTGATAAATTTCACTTTTCTCAGTACTTTTCCCCGGTAAAAGGGGGGGGGTGTCTGCG	ATTTCAAA
7-81-0	578	TGAAATT	GTGGAAATCCGCAAGTCGGCGATTTCTGGGGCTCAGATTTGGGGTTTTGGGTATTTTTCTGGATGTTGCTAAATCCTGATA	AATTTCA
2000-11-06	588	GAAATC	CGCAAGTCGGC	GATTTC
7-105-0	621	ATTTGGG	GTTTTGGGTATTTTTCTGGATGTTGCTAAATCCTGATAAATTTCACTTTTCTCAGTACTTTTCCCCGGTAAAAGGGGGGGGGTGTCTGCGATTTCAAAGTGGAGT	CCCAAAT
6-97-0	630	TTTGGG	TATTTTTCTGGATGTTGCTAAATCCTGATAAATTTCACTTTTCTCAGTACTTTTCCCCGGTAAAAGGGGGGGGGTGTCTGCGATTTCAAAGTGGAGT	CCCAAA
6-140-0	639	TTTTCT	GGATGTTGCTAAATCCTGATAAATTTCACTTTTCTCAGTACTTTTCCCCGGTAAAAGGGGGGGGGTGTCTGCGATTTCAAAGTGGAGTCCCAAATGCATCTTCGGAATATATGAGGAGGGGTAAAATTCTGGGAAATTGT	AGAAAA
6-105-0	666	AATTTC	ACTTTTCTCAGTACTTTTCCCCGGTAAAAGGGGGGGGGTGTCTGCGATTTCAAAGTGGAGTCCCAAATGCATCTTCGGAATATATGAGGAGGGGTAAAATTCTGG	GAAATT
6-46-0	671	CACTTT	TCTCAGTACTTTTCCCCGGTAAAAGGGGGGGGGTGTCTGCGATTTC	AAAGTG
8-105-0	672	ACTTTTCT	CAGTACTTTTCCCCGGTAAAAGGGGGGGGGTGTCTGCGATTTCAAAGTGGAGTCCCAAATGCATCTTCGGAATATATGAGGAGGGGTAAAATTCTGGGAAATTGT	AGAAAAGT
7-369-0	683	TACTTTT	CCCCGGTAAAAGGGGGGGGGTGTCTGCGATTTCAAAGTGGAGTCCCAAATGCATCTTCGGAATATATGAGGAGGGGTAAAATTCTGGGAAATTGTAGAAAAGTTAGTTTATTTAAAATGTTATGGATAGATTTCTAGTATTTTTGGCTTTATTGGTGATTAAGTTAAGATGGGTATTCACTTGTGTTACAAATGGGATTAAGTTTTAGAGTAAATGTTAGTGGCTTTGTTGATTGTTGTTCTTCACCCTTAACCTTCGACCCTTCGGCAAGCTTCGAACCTTCGGGTGGGGGCGGTTGGTTATTAGCCTTTGGCTAAATCACACACCAACCTTCGGGTTATTATCGGTTATTATCGGTTATTATCGGTT	AAAAGTA
7-95-0	684	ACTTTTC	CCCGGTAAAAGGGGGGGGGTGTCTGCGATTTCAAAGTGGAGTCCCAAATGCATCTTCGGAATATATGAGGAGGGGTAAAATTCTGGGAAATTGTA	GAAAAGT
6-82-0	687	TTTCCC	CGGTAAAAGGGGGGGGGTGTCTGCGATTTCAAAGTGGAGTCCCAAATGCATCTTCGGAATATATGAGGAGGGGTAAAATTCT	GGGAAA
6-108-0	741	CATCTT	CGGAATATATGAGGAGGGGTAAAATTCTGGGAAATTGTAGAAAAGTTAGTTTATTTAAAATGTTATGGATAGATTTCTAGTATTTTTGGCTTTATTGGTGATTAAGTT	AAGATG
6-321-0	749	GAATAT	ATGAGGAGGGGTAAAATTCTGGGAAATTGTAGAAAAGTTAGTTTATTTAAAATGTTATGGATAGATTTCTAGTATTTTTGGCTTTATTGGTGATTAAGTTAAGATGGGTATTCACTTGTGTTACAAATGGGATTAAGTTTTAGAGTAAATGTTAGTGGCTTTGTTGATTGTTGTTCTTCACCCTTAACCTTCGACCCTTCGGCAAGCTTCGAACCTTCGGGTGGGGGCGGTTGGTTATTAGCCTTTGGCTAAATCACACACCAACCTTCGGGTTATTATCGGTTATTATCGGTTATTATCGGTTAAAAGTAATAGTAAGCA	ATATTC
6-30-0	784	TAGAAA	AGTTAGTTTATTTAAAATGTTATGGATAGA	TTTCTA
6-283-0	803	AAAATG	TTATGGATAGATTTCTAGTATTTTTGGCTTTATTGGTGATTAAGTTAAGATGGGTATTCACTTGTGTTACAAATGGGATTAAGTTTTAGAGTAAATGTTAGTGGCTTTGTTGATTGTTGTTCTTCACCCTTAACCTTCGACCCTTCGGCAAGCTTCGAACCTTCGGGTGGGGGCGGTTGGTTATTAGCCTTTGGCTAAATCACACACCAACCTTCGGGTTATTATCGGTTATTATCGGTTATTATCGGTTAAAAGTAATAGTAAGCAATATTCAAGCTAGGTT	CATTTT
6-166-0	841	TTGGTG	ATTAAGTTAAGATGGGTATTCACTTGTGTTACAAATGGGATTAAGTTTTAGAGTAAATGTTAGTGGCTTTGTTGATTGTTGTTCTTCACCCTTAACCTTCGACCCTTCGGCAAGCTTCGAACCTTCGGGTGGGGGCGGTTGGTTATTAGCCTTTGGCTAAATCACA	CACCAA
6-156-0	844	GTGATT	AAGTTAAGATGGGTATTCACTTGTGTTACAAATGGGATTAAGTTTTAGAGTAAATGTTAGTGGCTTTGTTGATTGTTGTTCTTCACCCTTAACCTTCGACCCTTCGGCAAGCTTCGAACCTTCGGGTGGGGGCGGTTGGTTATTAGCCTTTGGCTA	AATCAC
6-79-0	852	GTTAAG	ATGGGTATTCACTTGTGTTACAAATGGGATTAAGTTTTAGAGTAAATGTTAGTGGCTTTGTTGATTGTTGTTCTTCACC	CTTAAC
6-116-0	965	GAACCT	TCGGGTGGGGGCGGTTGGTTATTAGCCTTTGGCTAAATCACACACCAACCTTCGGGTTATTATCGGTTATTATCGGTTATTATCGGTTAAAAGTAATAGTAAGCAATATTCAAGCT	AGGTTC
7-24-0	983	GGTTGGT	TATTAGCCTTTGGCTAAATCACAC	ACCAACC
2000-03-06	992	TTAGCC	TTT	GGCTAA
